# Supplementary material for: Ovarian Cancer-Cell Pericellular Hyaluronan Deposition Negatively Impacts Prognosis of Ovarian Cancer Patients
Source: Biomedicines. 2022 Nov 16;10(11):2944. doi: 10.3390/biomedicines10112944 (PMC9687866; doi:10.3390/biomedicines10112944)
Supplement: Supplementary file 1 [file biomedicines-10-02944-s001.zip]

Archive with 1 entries (1 files):
- biomedicines-1947109-supplementary.pdf
